# Supplementary material for: Vegetable and Fruit Intake Variety and Cardiovascular Health and Mortality: A Systematic Review and Meta-Analysis of Observational Studies
Source: Nutrients. 2023 Nov 24;15(23):4913. doi: 10.3390/nu15234913 (PMC10707746; doi:10.3390/nu15234913)
Supplement: Supplementary file 1 [file nutrients-15-04913-s001.zip]

Archive with 1 entries (1 files):
- nutrients-2685765-supplementary.pdf
